# Supplementary material for: Areas of Concern and Support among the Austrian General Population: A Qualitative Content Analytic Mapping of the Shift between Winter 2020/21 and Spring 2022
Source: Healthcare (Basel). 2023 Sep 14;11(18):2539. doi: 10.3390/healthcare11182539 (PMC10530781; doi:10.3390/healthcare11182539)
Supplement: Supplementary file 1 [file healthcare-11-02539-s001.zip]

Archive with 1 entries (1 files):
- healthcare-2556043-supplementary.pdf
